# Supplementary material for: Cobra Venom Factor Boosts Arteriogenesis in Mice
Source: Int J Mol Sci. 2022 Jul 30;23(15):8454. doi: 10.3390/ijms23158454 (PMC9368946; doi:10.3390/ijms23158454)
Supplement: Supplementary file 1 [file ijms-23-08454-s001.zip]

Archive with 1 entries (1 files):
- ijms-1806812-supplementary.pdf
